# Supplementary material for: Wild gut microbiomes reveal individuals, species, and location as drivers of variation in two critically endangered Hawaiian honeycreepers
Source: PeerJ. 2021 Oct 28;9:e12291. doi: 10.7717/peerj.12291 (PMC8557688; doi:10.7717/peerj.12291)
Supplement: Supplemental Information 6 [file peerj-09-12291-s006.csv]

accession	study	bioproject_accession	biosample_accession	sample_name	library_ID	title	library_strategy	library_source	library_selection	library_layout	platform	instrument_model	design_description	filetype	filename	filename2
SRR14978372	SRP326072	PRJNA742066	SAMN19925137	AK1	AK1	AKEK 16S: fecal	AMPLICON	METAGENOMIC	PCR	paired	ILLUMINA	Illumina MiSeq	Nextera XT by UH Manoa ASGPB	fastq	784_S55_L001_R1_001.fastq	784_S55_L001_R2_001.fastq
SRR14978371	SRP326072	PRJNA742066	SAMN19925138	AK2	AK2	AKEK 16S: fecal	AMPLICON	METAGENOMIC	PCR	paired	ILLUMINA	Illumina MiSeq	Nextera XT by UH Manoa ASGPB	fastq	379_S35_L001_R1_001.fastq	379_S35_L001_R2_001.fastq
SRR14978360	SRP326072	PRJNA742066	SAMN19925139	AK3	AK3	AKEK 16S: fecal	AMPLICON	METAGENOMIC	PCR	paired	ILLUMINA	Illumina MiSeq	Nextera XT by UH Manoa ASGPB	fastq	380_S36_L001_R1_001.fastq	380_S36_L001_R2_001.fastq
SRR14978349	SRP326072	PRJNA742066	SAMN19925140	AK4	AK4	AKEK 16S: fecal	AMPLICON	METAGENOMIC	PCR	paired	ILLUMINA	Illumina MiSeq	Nextera XT by UH Manoa ASGPB	fastq	408_S41_L001_R1_001.fastq	408_S41_L001_R2_001.fastq
SRR14978338	SRP326072	PRJNA742066	SAMN19925141	AK5	AK5	AKEK 16S: fecal	AMPLICON	METAGENOMIC	PCR	paired	ILLUMINA	Illumina MiSeq	Nextera XT by UH Manoa ASGPB	fastq	660_S45_L001_R1_001.fastq	660_S45_L001_R2_001.fastq
SRR14978327	SRP326072	PRJNA742066	SAMN19925142	AK6	AK6	AKEK 16S: fecal	AMPLICON	METAGENOMIC	PCR	paired	ILLUMINA	Illumina MiSeq	Nextera XT by UH Manoa ASGPB	fastq	662_S46_L001_R1_001.fastq	662_S46_L001_R2_001.fastq
SRR14978321	SRP326072	PRJNA742066	SAMN19925143	AK7	AK7	AKEK 16S: fecal	AMPLICON	METAGENOMIC	PCR	paired	ILLUMINA	Illumina MiSeq	Nextera XT by UH Manoa ASGPB	fastq	663_S47_L001_R1_001.fastq	663_S47_L001_R2_001.fastq
SRR14978320	SRP326072	PRJNA742066	SAMN19925144	AK8	AK8	AKEK 16S: fecal	AMPLICON	METAGENOMIC	PCR	paired	ILLUMINA	Illumina MiSeq	Nextera XT by UH Manoa ASGPB	fastq	705_S48_L001_R1_001.fastq	705_S48_L001_R2_001.fastq
SRR14978319	SRP326072	PRJNA742066	SAMN19925145	AK9	AK9	AKEK 16S: fecal	AMPLICON	METAGENOMIC	PCR	paired	ILLUMINA	Illumina MiSeq	Nextera XT by UH Manoa ASGPB	fastq	760_S52_L001_R1_001.fastq	760_S52_L001_R2_001.fastq
SRR14978318	SRP326072	PRJNA742066	SAMN19925146	AK10	AK10	AKEK 16S: fecal	AMPLICON	METAGENOMIC	PCR	paired	ILLUMINA	Illumina MiSeq	Nextera XT by UH Manoa ASGPB	fastq	112_S3_L001_R1_001.fastq	112_S3_L001_R2_001.fastq
SRR14978370	SRP326072	PRJNA742066	SAMN19925147	AK11	AK11	AKEK 16S: fecal	AMPLICON	METAGENOMIC	PCR	paired	ILLUMINA	Illumina MiSeq	Nextera XT by UH Manoa ASGPB	fastq	118_S5_L001_R1_001.fastq	118_S5_L001_R2_001.fastq
SRR14978369	SRP326072	PRJNA742066	SAMN19925148	AK12	AK12	AKEK 16S: fecal	AMPLICON	METAGENOMIC	PCR	paired	ILLUMINA	Illumina MiSeq	Nextera XT by UH Manoa ASGPB	fastq	140_S6_L001_R1_001.fastq	140_S6_L001_R2_001.fastq
SRR14978368	SRP326072	PRJNA742066	SAMN19925149	AK13	AK13	AKEK 16S: fecal	AMPLICON	METAGENOMIC	PCR	paired	ILLUMINA	Illumina MiSeq	Nextera XT by UH Manoa ASGPB	fastq	141_S7_L001_R1_001.fastq	141_S7_L001_R2_001.fastq
SRR14978367	SRP326072	PRJNA742066	SAMN19925150	AK14	AK14	AKIK 16S: fecal	AMPLICON	METAGENOMIC	PCR	paired	ILLUMINA	Illumina MiSeq	Nextera XT by UH Manoa ASGPB	fastq	712_S49_L001_R1_001.fastq	712_S49_L001_R2_001.fastq
SRR14978366	SRP326072	PRJNA742066	SAMN19925151	AK15	AK15	AKIK 16S: fecal	AMPLICON	METAGENOMIC	PCR	paired	ILLUMINA	Illumina MiSeq	Nextera XT by UH Manoa ASGPB	fastq	774_S54_L001_R1_001.fastq	774_S54_L001_R2_001.fastq
SRR14978365	SRP326072	PRJNA742066	SAMN19925152	AK16	AK16	AKIK 16S: fecal	AMPLICON	METAGENOMIC	PCR	paired	ILLUMINA	Illumina MiSeq	Nextera XT by UH Manoa ASGPB	fastq	347-2_S15_L001_R1_001.fastq	347-2_S15_L001_R2_001.fastq
SRR14978364	SRP326072	PRJNA742066	SAMN19925153	AK17	AK17	AKIK 16S: fecal	AMPLICON	METAGENOMIC	PCR	paired	ILLUMINA	Illumina MiSeq	Nextera XT by UH Manoa ASGPB	fastq	347-3_S16_L001_R1_001.fastq	347-3_S16_L001_R2_001.fastq
SRR14978363	SRP326072	PRJNA742066	SAMN19925154	AK18	AK18	AKIK 16S: fecal	AMPLICON	METAGENOMIC	PCR	paired	ILLUMINA	Illumina MiSeq	Nextera XT by UH Manoa ASGPB	fastq	347-4_S17_L001_R1_001.fastq	347-4_S17_L001_R2_001.fastq
SRR14978362	SRP326072	PRJNA742066	SAMN19925155	AK19	AK19	AKIK 16S: fecal	AMPLICON	METAGENOMIC	PCR	paired	ILLUMINA	Illumina MiSeq	Nextera XT by UH Manoa ASGPB	fastq	347-1_S14_L001_R1_001.fastq	347-1_S14_L001_R2_001.fastq
SRR14978361	SRP326072	PRJNA742066	SAMN19925156	AK20	AK20	AKIK 16S: fecal	AMPLICON	METAGENOMIC	PCR	paired	ILLUMINA	Illumina MiSeq	Nextera XT by UH Manoa ASGPB	fastq	354-17_S18_L001_R1_001.fastq	354-17_S18_L001_R2_001.fastq
SRR14978359	SRP326072	PRJNA742066	SAMN19925157	AK21	AK21	AKIK 16S: fecal	AMPLICON	METAGENOMIC	PCR	paired	ILLUMINA	Illumina MiSeq	Nextera XT by UH Manoa ASGPB	fastq	354-2_S19_L001_R1_001.fastq	354-2_S19_L001_R2_001.fastq
SRR14978358	SRP326072	PRJNA742066	SAMN19925158	AK22	AK22	AKIK 16S: fecal	AMPLICON	METAGENOMIC	PCR	paired	ILLUMINA	Illumina MiSeq	Nextera XT by UH Manoa ASGPB	fastq	356_S20_L001_R1_001.fastq	356_S20_L001_R2_001.fastq
SRR14978357	SRP326072	PRJNA742066	SAMN19925159	AK23	AK23	AKIK 16S: fecal	AMPLICON	METAGENOMIC	PCR	paired	ILLUMINA	Illumina MiSeq	Nextera XT by UH Manoa ASGPB	fastq	360-3_S21_L001_R1_001.fastq	360-3_S21_L001_R2_001.fastq
SRR14978356	SRP326072	PRJNA742066	SAMN19925160	AK24	AK24	AKIK 16S: fecal	AMPLICON	METAGENOMIC	PCR	paired	ILLUMINA	Illumina MiSeq	Nextera XT by UH Manoa ASGPB	fastq	361_S22_L001_R1_001.fastq	361_S22_L001_R2_001.fastq
SRR14978355	SRP326072	PRJNA742066	SAMN19925161	AK25	AK25	AKIK 16S: fecal	AMPLICON	METAGENOMIC	PCR	paired	ILLUMINA	Illumina MiSeq	Nextera XT by UH Manoa ASGPB	fastq	362_S23_L001_R1_001.fastq	362_S23_L001_R2_001.fastq
SRR14978354	SRP326072	PRJNA742066	SAMN19925162	AK26	AK26	AKIK 16S: fecal	AMPLICON	METAGENOMIC	PCR	paired	ILLUMINA	Illumina MiSeq	Nextera XT by UH Manoa ASGPB	fastq	363_S24_L001_R1_001.fastq	363_S24_L001_R2_001.fastq
SRR14978353	SRP326072	PRJNA742066	SAMN19925163	AK27	AK27	AKIK 16S: fecal	AMPLICON	METAGENOMIC	PCR	paired	ILLUMINA	Illumina MiSeq	Nextera XT by UH Manoa ASGPB	fastq	366_S25_L001_R1_001.fastq	366_S25_L001_R2_001.fastq
SRR14978352	SRP326072	PRJNA742066	SAMN19925164	AK28	AK28	AKIK 16S: fecal	AMPLICON	METAGENOMIC	PCR	paired	ILLUMINA	Illumina MiSeq	Nextera XT by UH Manoa ASGPB	fastq	369_S26_L001_R1_001.fastq	369_S26_L001_R2_001.fastq
SRR14978351	SRP326072	PRJNA742066	SAMN19925165	AK29	AK29	AKIK 16S: fecal	AMPLICON	METAGENOMIC	PCR	paired	ILLUMINA	Illumina MiSeq	Nextera XT by UH Manoa ASGPB	fastq	371_S27_L001_R1_001.fastq	371_S27_L001_R2_001.fastq
SRR14978350	SRP326072	PRJNA742066	SAMN19925166	AK30	AK30	AKIK 16S: fecal	AMPLICON	METAGENOMIC	PCR	paired	ILLUMINA	Illumina MiSeq	Nextera XT by UH Manoa ASGPB	fastq	372_S28_L001_R1_001.fastq	372_S28_L001_R2_001.fastq
SRR14978348	SRP326072	PRJNA742066	SAMN19925167	AK31	AK31	AKIK 16S: fecal	AMPLICON	METAGENOMIC	PCR	paired	ILLUMINA	Illumina MiSeq	Nextera XT by UH Manoa ASGPB	fastq	373-1_S29_L001_R1_001.fastq	373-1_S29_L001_R2_001.fastq
SRR14978347	SRP326072	PRJNA742066	SAMN19925168	AK32	AK32	AKIK 16S: fecal	AMPLICON	METAGENOMIC	PCR	paired	ILLUMINA	Illumina MiSeq	Nextera XT by UH Manoa ASGPB	fastq	373-2_S30_L001_R1_001.fastq	373-2_S30_L001_R2_001.fastq
SRR14978346	SRP326072	PRJNA742066	SAMN19925169	AK33	AK33	AKIK 16S: fecal	AMPLICON	METAGENOMIC	PCR	paired	ILLUMINA	Illumina MiSeq	Nextera XT by UH Manoa ASGPB	fastq	373-3_S31_L001_R1_001.fastq	373-3_S31_L001_R2_001.fastq
SRR14978345	SRP326072	PRJNA742066	SAMN19925170	AK34	AK34	AKIK 16S: fecal	AMPLICON	METAGENOMIC	PCR	paired	ILLUMINA	Illumina MiSeq	Nextera XT by UH Manoa ASGPB	fastq	374_S32_L001_R1_001.fastq	374_S32_L001_R2_001.fastq
SRR14978344	SRP326072	PRJNA742066	SAMN19925171	AK35	AK35	AKIK 16S: fecal	AMPLICON	METAGENOMIC	PCR	paired	ILLUMINA	Illumina MiSeq	Nextera XT by UH Manoa ASGPB	fastq	375-1_S33_L001_R1_001.fastq	375-1_S33_L001_R2_001.fastq
SRR14978343	SRP326072	PRJNA742066	SAMN19925172	AK36	AK36	AKIK 16S: fecal	AMPLICON	METAGENOMIC	PCR	paired	ILLUMINA	Illumina MiSeq	Nextera XT by UH Manoa ASGPB	fastq	375-2_S34_L001_R1_001.fastq	375-2_S34_L001_R2_001.fastq
SRR14978342	SRP326072	PRJNA742066	SAMN19925173	AK37	AK37	AKIK 16S: fecal	AMPLICON	METAGENOMIC	PCR	paired	ILLUMINA	Illumina MiSeq	Nextera XT by UH Manoa ASGPB	fastq	381_S37_L001_R1_001.fastq	381_S37_L001_R2_001.fastq
SRR14978341	SRP326072	PRJNA742066	SAMN19925174	AK38	AK38	AKIK 16S: fecal	AMPLICON	METAGENOMIC	PCR	paired	ILLUMINA	Illumina MiSeq	Nextera XT by UH Manoa ASGPB	fastq	402-2_S38_L001_R1_001.fastq	402-2_S38_L001_R2_001.fastq
SRR14978340	SRP326072	PRJNA742066	SAMN19925175	AK39	AK39	AKIK 16S: fecal	AMPLICON	METAGENOMIC	PCR	paired	ILLUMINA	Illumina MiSeq	Nextera XT by UH Manoa ASGPB	fastq	403-2_S39_L001_R1_001.fastq	403-2_S39_L001_R2_001.fastq
SRR14978339	SRP326072	PRJNA742066	SAMN19925176	AK40	AK40	AKIK 16S: fecal	AMPLICON	METAGENOMIC	PCR	paired	ILLUMINA	Illumina MiSeq	Nextera XT by UH Manoa ASGPB	fastq	407_S40_L001_R1_001.fastq	407_S40_L001_R2_001.fastq
SRR14978337	SRP326072	PRJNA742066	SAMN19925177	AK41	AK41	AKIK 16S: fecal	AMPLICON	METAGENOMIC	PCR	paired	ILLUMINA	Illumina MiSeq	Nextera XT by UH Manoa ASGPB	fastq	411_S42_L001_R1_001.fastq	411_S42_L001_R2_001.fastq
SRR14978336	SRP326072	PRJNA742066	SAMN19925178	AK42	AK42	AKIK 16S: fecal	AMPLICON	METAGENOMIC	PCR	paired	ILLUMINA	Illumina MiSeq	Nextera XT by UH Manoa ASGPB	fastq	415_S43_L001_R1_001.fastq	415_S43_L001_R2_001.fastq
SRR14978335	SRP326072	PRJNA742066	SAMN19925179	AK43	AK43	AKIK 16S: fecal	AMPLICON	METAGENOMIC	PCR	paired	ILLUMINA	Illumina MiSeq	Nextera XT by UH Manoa ASGPB	fastq	300-1_S12_L001_R1_001.fastq	300-1_S12_L001_R2_001.fastq
SRR14978334	SRP326072	PRJNA742066	SAMN19925180	AK44	AK44	AKIK 16S: fecal	AMPLICON	METAGENOMIC	PCR	paired	ILLUMINA	Illumina MiSeq	Nextera XT by UH Manoa ASGPB	fastq	300-2_S13_L001_R1_001.fastq	300-2_S13_L001_R2_001.fastq
SRR14978333	SRP326072	PRJNA742066	SAMN19925181	AK45	AK45	AKIK 16S: fecal	AMPLICON	METAGENOMIC	PCR	paired	ILLUMINA	Illumina MiSeq	Nextera XT by UH Manoa ASGPB	fastq	644_S44_L001_R1_001.fastq	644_S44_L001_R2_001.fastq
SRR14978332	SRP326072	PRJNA742066	SAMN19925182	AK46	AK46	AKIK 16S: fecal	AMPLICON	METAGENOMIC	PCR	paired	ILLUMINA	Illumina MiSeq	Nextera XT by UH Manoa ASGPB	fastq	734_S50_L001_R1_001.fastq	734_S50_L001_R2_001.fastq
SRR14978331	SRP326072	PRJNA742066	SAMN19925183	AK47	AK47	AKIK 16S: fecal	AMPLICON	METAGENOMIC	PCR	paired	ILLUMINA	Illumina MiSeq	Nextera XT by UH Manoa ASGPB	fastq	736_S51_L001_R1_001.fastq	736_S51_L001_R2_001.fastq
SRR14978330	SRP326072	PRJNA742066	SAMN19925184	AK48	AK48	AKIK 16S: fecal	AMPLICON	METAGENOMIC	PCR	paired	ILLUMINA	Illumina MiSeq	Nextera XT by UH Manoa ASGPB	fastq	773_S53_L001_R1_001.fastq	773_S53_L001_R2_001.fastq
SRR14978329	SRP326072	PRJNA742066	SAMN19925185	AK49	AK49	AKIK 16S: fecal	AMPLICON	METAGENOMIC	PCR	paired	ILLUMINA	Illumina MiSeq	Nextera XT by UH Manoa ASGPB	fastq	106_S1_L001_R1_001.fastq	106_S1_L001_R2_001.fastq
SRR14978328	SRP326072	PRJNA742066	SAMN19925186	AK50	AK50	AKIK 16S: fecal	AMPLICON	METAGENOMIC	PCR	paired	ILLUMINA	Illumina MiSeq	Nextera XT by UH Manoa ASGPB	fastq	111_S2_L001_R1_001.fastq	111_S2_L001_R2_001.fastq
SRR14978326	SRP326072	PRJNA742066	SAMN19925187	AK51	AK51	AKIK 16S: fecal	AMPLICON	METAGENOMIC	PCR	paired	ILLUMINA	Illumina MiSeq	Nextera XT by UH Manoa ASGPB	fastq	116_S4_L001_R1_001.fastq	116_S4_L001_R2_001.fastq
SRR14978325	SRP326072	PRJNA742066	SAMN19925188	AK52	AK52	AKIK 16S: fecal	AMPLICON	METAGENOMIC	PCR	paired	ILLUMINA	Illumina MiSeq	Nextera XT by UH Manoa ASGPB	fastq	142-5_S8_L001_R1_001.fastq	142-5_S8_L001_R2_001.fastq
SRR14978324	SRP326072	PRJNA742066	SAMN19925189	AK53	AK53	AKIK 16S: fecal	AMPLICON	METAGENOMIC	PCR	paired	ILLUMINA	Illumina MiSeq	Nextera XT by UH Manoa ASGPB	fastq	143_S9_L001_R1_001.fastq	143_S9_L001_R2_001.fastq
SRR14978323	SRP326072	PRJNA742066	SAMN19925190	AK54	AK54	AKIK 16S: fecal	AMPLICON	METAGENOMIC	PCR	paired	ILLUMINA	Illumina MiSeq	Nextera XT by UH Manoa ASGPB	fastq	144_S10_L001_R1_001.fastq	144_S10_L001_R2_001.fastq
SRR14978322	SRP326072	PRJNA742066	SAMN19925191	AK55	AK55	AKIK 16S: fecal	AMPLICON	METAGENOMIC	PCR	paired	ILLUMINA	Illumina MiSeq	Nextera XT by UH Manoa ASGPB	fastq	145_S11_L001_R1_001.fastq	145_S11_L001_R2_001.fastq
